# Supplementary material for: Molecular Mechanisms Associated with Metabolic Dysfunction: Contributions of Nutritional Genomics
Source: Metabolites. 2026 Jul 16;16(7):501. doi: 10.3390/metabo16070501 (PMC13413746; doi:10.3390/metabo16070501)
Supplement: Supplementary file 1 [file metabolites-16-00501-s001.zip]

Archive with 1 entries (1 files):
- metabolites-4388980-supplementary.pdf
